# Supplementary material for: Familial Risks for Liver, Gallbladder and Bile Duct Cancers and for Their Risk Factors in Sweden, a Low-Incidence Country
Source: Cancers (Basel). 2022 Apr 12;14(8):1938. doi: 10.3390/cancers14081938 (PMC9030935; doi:10.3390/cancers14081938)
Supplement: Supplementary file 1 [file cancers-14-01938-s001.zip]

Archive with 1 entries (1 files):
- cancers-1607942-supplementary.pdf
